# Supplementary material for: Human Microcephaly Protein RTTN Is Required for Proper Mitotic Progression and Correct Spindle Position
Source: Cells. 2021 Jun 9;10(6):1441. doi: 10.3390/cells10061441 (PMC8229632; doi:10.3390/cells10061441)
Supplement: Supplementary file 1 [file cells-10-01441-s001.zip]

Archive with 1 entries (1 files):
- cells-1208323-supplementary.pdf
